# Supplementary material for: Genome-wide run of homozygosity analysis reveals candidate genomic regions associated with environmental adaptations of Tibetan native chickens
Source: BMC Genomics. 2022 Jan 31;23:91. doi: 10.1186/s12864-021-08280-z (PMC8805376; doi:10.1186/s12864-021-08280-z)
Supplement: Supplementary file 1 — Additional file 1. [file 12864_2021_8280_MOESM1_ESM.zip]

Archive with 4 entries (4 files):
- Supplementary File Legends.docx
- Table S1.xlsx
- Table S2.xlsx
- Table S3.xlsx
