# Supplementary material for: Genome-wide run of homozygosity analysis reveals candidate genomic regions associated with environmental adaptations of Tibetan native chickens
Source: BMC Genomics. 2022 Jan 31;23:91. doi: 10.1186/s12864-021-08280-z (PMC8805376; doi:10.1186/s12864-021-08280-z)
Supplement: Supplementary file 1 — Additional file 1. [file 12864_2021_8280_MOESM1_ESM.zip › Table S1.xlsx]

## Sheet: Table S1
Table S1. Pairwise Fst between chicken populations
Population	SH	NM	DZ	LZ
SH
NM	0.017
DZ	0.008	0.037
LZ	0.07	0.077	0.095
LW	0.001	0.015	0.019	0.052
