# Supplementary material for: Genome-wide run of homozygosity analysis reveals candidate genomic regions associated with environmental adaptations of Tibetan native chickens
Source: BMC Genomics. 2022 Jan 31;23:91. doi: 10.1186/s12864-021-08280-z (PMC8805376; doi:10.1186/s12864-021-08280-z)
Supplement: Supplementary file 1 — Additional file 1. [file 12864_2021_8280_MOESM1_ESM.zip › Table S2.xlsx]

## Sheet: Table S2
Table S2. Gene ontology (GO) term for genes harboured in ROH island
Category	GO Term	Count	PValue	Genes
Biological process	positive regulation of synapse assembly	6	0.0114036	FLRT2, CLSTN2, SLITRK1, BDNF, SLITRK6, NRXN3
	positive regulation of I-kappaB kinase/NF-kappaB signaling	9	0.0133088	GJA1, TNIP2, TRADD, REL, TERF2IP, PRKD1, UBE2V1, S100B, LITAF
	osteoblast differentiation	7	0.015319	RSL1D1, GJA1, COL6A1, NF1, SNAI1, SNAI2, LGR4
	cellular response to amino acid stimulus	5	0.0174487	CEBPB, MMP2, COL5A2, COL6A1, EGFR
	cell adhesion	11	0.0186	EFNB2, COL18A1, VWF, CNTN5, NEGR1, FES, COL6A2, COL6A1, NRXN3, CD9, ITGA6
	endodermal cell differentiation	4	0.0186039	MMP2, ITGB2, COL6A1, INHBA
	adult locomotory behavior	5	0.0366588	PPT1, SLITRK6, NTAN1, TSHR, PAFAH1B1
	eyelid development in camera-type eye	3	0.0398388	GRHL3, INHBA, EGFR
	synapse assembly	4	0.0436344	PLXND1, BDNF, SLITRK6, NRXN3
	mesoderm formation	4	0.0488754	CRB2, GPI, POFUT2, SNAI1
	neurotransmitter secretion	3	0.058041	PPT1, CACNA1B, NRXN3
	hippocampus development	4	0.0663256	PTPRS, KIF14, GLI3, PAFAH1B1
	learning or memory	3	0.0680222	EGFR, PAFAH1B1, LHX8
	epithelial to mesenchymal transition involved in endocardial cushion formation	3	0.0680222	HEYL, SNAI1, SNAI2
	protein depalmitoylation	2	0.0711829	LYPLA2, PPT1
	negative regulation of telomere maintenance	2	0.0711829	ERCC4, TERF2IP
	positive regulation of viral genome replication	3	0.0785179	NR5A2, PPIE, ADARB1
	receptor-mediated endocytosis	3	0.0785179	CAP1, CLTCL1, PPT1
	regulation of transcription, DNA-templated	20	0.078803	TEAD4, DLX1, IRX2, DR1, PRMT7, EYA2, ZMYND8, USP34, NLK, WTIP, LITAF, PNRC2, NPAS3, LHX2, TCEB3, PPIE, TERF2IP, NANOG, LMX1B, LHX8
Cellular component	nucleus	83	0.0126399	RNF13, ZMYND8, RTCA, EHMT1, TRH, ADARB1, FOXM1, CDC14A, GLI3, BACH2, TEKT1, TOP3B, PDIA3, TEAD4, CDKL2, PRMT7, NCOA3, STRBP, PABPC4, TSC22D2, HIC2, MYCL, NR5A2, ESRP2, MSH4, HECW2, HAT1, HECW1, LANCL2, TERF2IP, PRKD1, ZNF710, UBE2V1, LMX1B, RHNO1, MTPN, DLX1, CEBPB, CAMK2D, CBFB, ZC4H2, PARN, ZBTB43, HTT, NLK, PTGS2, EGFR, PTHLH, NPAS3, PARD6B, PCBP3, MVB12B, HSF4, STAT4, TCEB3, HSF3, IRX2, TIGAR…
	cytoplasmic vesicle membrane	4	0.03342	AP3M1, HTT, VOPP1, MFSD10
	condensed chromosome	3	0.0809798	TOP3B, MSH4, LIG4
	focal adhesion	14	0.0897023	CAP1, PDIA3, LIG4, ADD1, EGFR, EFNB2, GJA1, ACTC1, FLRT2, FES, PI4KA, CD9, ITGA6, VCL
	microtubule cytoskeleton	5	0.0960356	KARS, FES, STRBP, TEKT1, HYPK
	sorting endosome	2	0.0991547	PTPN1, CLTCL1
Molecular function	metal ion binding	34	0.00466478	HDAC4, OSGEPL1, ZBTB43, NRXN3, PARN, PTGS2, GLI3, HMGCL, FGD5, ZC3H7A, HENMT1, ZC3H12B, ZNF821, RIMKLB, TRMT1L, VAV3, METAP1D, NOS2, KSR1, BCL11A, EYA2, ADAT1, LIG4, ZBTB34, RBSN, HIC2, COL3A1, PITPNM3, KCNMA1, SNAI1, SNAI2, ITGA6, PRKD1, ZNF710
	transferase activity, transferring acyl groups	3	0.0460178	HGSNAT, LPCAT2, DBT
	alpha-amylase activity	2	0.0690911	AMY2A, AMY1A
	palmitoyl-(protein) hydrolase activity	2	0.0690911	LYPLA2, PPT1
	RNA binding	12	0.0779888	RSL1D1, PUS10, HENMT1, NOVA1, RTCA, STRBP, ATXN1L, PARN, ADAT1, NABP1, ADARB1, ZNF385D
	ligase activity	5	0.0872969	RNF13, HECW2, SIAH2, HECW1, G2E3
