# Supplementary material for: Genome-wide run of homozygosity analysis reveals candidate genomic regions associated with environmental adaptations of Tibetan native chickens
Source: BMC Genomics. 2022 Jan 31;23:91. doi: 10.1186/s12864-021-08280-z (PMC8805376; doi:10.1186/s12864-021-08280-z)
Supplement: Supplementary file 1 — Additional file 1. [file 12864_2021_8280_MOESM1_ESM.zip › Table S3.xlsx]

## Sheet: Table S3
Table S3. ROH island overlapped with reported QTLs for 5 populations
Population	Chromosome	ROH island Start (bp)	ROH island End (bp)	Number of SNPs	Associated QTL trait
SH	1	149336517	149358605	8	Fear-tonic_immobility_duration
	1	41952920	42628735	159	Yolk_weight
	1	57963370	58242488	217	Eggshell_strength
	1	190810626	191728014	514	Feed_intake
	1	181240970	182072380	1057	Tibia_length
	1	9375089	9381701	11	Breast_muscle_pH
	1	18863137	18884531	31	Breast_muscle_pH
	1	32093204	32392327	185	Breast_muscle_pH
	1	141734275	142414196	253	Muscle_dry_matter_content
	2	50549368	50927015	158	Feather-crested_head
	2	143847642	143872487	14	Wattles_weight
	3	36812608	37537672	369	Comb_weight
	4	47663862	47706754	26	Ileum_weight
	4	71902268	71992409	44	Gizzard_weight
	5	40504445	40856252	150	Egg_number
	5	2221783	2632876	107	Body_weight_(28_days)
	7	8724315	8724315	1	Ovary_weight
	8	1025959	1044419	17	Ileum_weight
	8	29460732	29939757	433	Thymus_weight
	8	9857995	10498401	130	Ovary_percentage
	10	8004748	8043564	43	Fear-tonic_immobility_duration
	10	20049277	20420242	180	Residual_feed_intake
	11	2364271	2720334	139	Feed_intake
	17	9330708	9750821	208	Breast_muscle_pH
	19	8985469	9324498	176	Abdominal_fat_percentage
	20	13666496	14095457	138	Dry_matter_digestibility
NM	1	19279667	19560438	205	Breast_muscle_pH
	1	41865506	42344685	217	Yolk_weight
	1	127225518	127853682	343	Bursa_of_Fabricius_weight
	1	141916180	142215208	191	Muscle_dry_matter_content
	1	160138559	160138590	2	Fear-tonic_immobility_duration
	1	190916900	191192349	149	Feed_intake
	2	74058765	74062716	7	Feather-crested_head
	2	143310329	143791728	332	Wattles_weight
	3	1895212	2256070	180	Body_weight_(112_days)
	3	90335212	90338972	2	Comb_weight
	4	27720855	28300162	399	VLDL_cholesterol_level
	4	41607596	42331224	418	Ileum_weight
	4	76337954	76368384	20	Gizzard_weight
	5	2221329	2832727	242	Body_weight_(28_days)
	5	3171656	4317611	575	Body_weight_(28_days)
	5	33932749	34174677	148	Body_weight_(56_days)
	5	40437897	40881690	297	Egg_number
	6	15378424	15443424	101	Ovary_weight
	7	6821228	6843795	14	Ovary_weight
	8	35444	796444	372	Ileum_weight
	8	9012011	9015455	6	Ovary_percentage
	8	29315227	29631945	523	Thymus_weight
	11	2429729	2547050	80	Feed_intake
	11	10858449	11242311	434	Feed_intake
	13	5755975	5765604	20	Testes_percentage
	14	30684	926952	476	Wattles_length
	19	9463658	9969733	254	Abdominal_fat_percentage
	20	13673122	14031315	170	Dry_matter_digestibility
	28	4661309	4969911	143	Abdominal_fat_weight
DZ	1	9052010	9383456	171	Breast_muscle_pH
	1	27671387	27903979	219	Breast_muscle_pH
	1	41409314	42371018	417	Yolk_weight
	1	141872338	142232059	216	Muscle_dry_matter_content
	1	148163332	148565071	209	Fear-tonic_immobility_duration
	1	191067339	191080990	7	Feed_intake
	2	50448278	50584828	65	Feather-crested_head
	2	143167435	143788132	332	Wattles_weight
	3	84665638	84671065	4	Comb_weight
	4	44094	355815	258	Feather_pecking
	4	27845861	28402892	425	VLDL_cholesterol_level
	4	71622215	72271309	338	Gizzard_weight
	4	75966899	76206203	96	Gizzard_weight
	5	2262618	2549459	107	Body_weight_(28_days)
	5	32286090	32836933	418	Body_weight_(56_days)
	6	13718209	14006871	145	Ovary_weight
	7	6771375	8061881	221	Ovary_weight
	8	35374	741720	338	Ileum_weight
	8	9016424	9433640	185	Ovary_percentage
	11	19866360	20216435	173	Fowl_typhoid_susceptibility
	28	4619623	4972989	131	Abdominal_fat_weight
LZ	1	58299357	58613021	90	Eggshell_strength
	1	163687414	164012594	93	Fear-tonic_immobility_duration
	1	190984011	191001141	7	Feed_intake
	2	86410550	86698442	46	Feather-crested_head
	2	133208204	133936526	151	Wattles_weight
	3	43529552	43620001	21	Comb_weight
	4	34232708	34471330	134	Fear-tonic_immobility_duration
	4	40899002	41591620	164	Ileum_weight
	4	72196569	72397584	41	Gizzard_weight
	4	82195687	82497525	86	Aggressive_behavior
	4	82726560	83305271	172	Aggressive_behavior
	5	14756018	14787998	5	Yolk_weight
	5	35240087	35631378	68	Feather_pecking
	6	15603116	15673763	17	Ovary_weight
	7	6322919	6659385	96	Ovary_weight
	8	1237625	1845260	139	Ileum_weight
	9	6306539	6578916	79	Wattles_weight
	12	7579022	7798717	67	Fear-tonic_immobility_duration
	20	5791073	6101024	54	Abdominal_fat_weight
LW	1	127505568	127850588	113	Bursa_of_Fabricius_weight
	1	116910351	117233523	128	Egg_number
	1	58012783	58019078	6	Eggshell_strength
	1	148143239	148482841	95	Fear-tonic_immobility_duration
	1	141927745	142312995	182	Muscle_dry_matter_content
	1	42137878	42353555	69	Yolk_weight
	2	35977975	36000199	14	Feather-crested_head
	2	144152895	144344461	113	Wattles_weight
	3	60422735	60808808	136	Comb_weight
	4	71269559	72073866	341	Gizzard_weight
	4	27604660	28020804	214	VLDL_cholesterol_level
	5	2221711	2638817	100	Body_weight_(28_days)
	5	3172368	4082619	222	Body_weight_(28_days)
	7	7327673	8138726	45	Ovary_weight
	8	129513	765023	230	Ileum_weight
	8	8979901	9014645	9	Ovary_percentage
	12	19532976	19937557	193	Breast_muscle_pH
